# Supplementary material for: Deformable Fricke-XO-Gelatin Radiochromic Dosimeter of Ionizing Radiation and Its Applications in Quality Assurance Tests for Radiation Therapy
Source: Materials (Basel). 2025 Jul 2;18(13):3135. doi: 10.3390/ma18133135 (PMC12250857; doi:10.3390/ma18133135)
Supplement: Supplementary file 1 [file materials-18-03135-s001.zip]

Archive with 1 entries (1 files):
- materials-3706365-supplementary.pdf
